# Supplementary material for: Development and Validation of a Multivariable Prediction Model for Recurrent Osteoporotic Fractures in Elderly Patients With Type 2 Diabetes Mellitus: A Prospective Observational Study
Source: J Osteoporos. 2026 May 29;2026:6991780. doi: 10.1155/joos/6991780 (PMC13239259; doi:10.1155/joos/6991780)
Supplement: Supplementary file 1 — Supporting Information The following supporting information can be downloaded: Figure S1: RCS effects of calcitonin, ALP, and homocysteine; Table S1: STROBE checklist of cohort study; Table S2: Prediction model development and validation; Table S3: collinearity and residual results; Table S4: baseline survival probabilities for the prototypical reference patient; Box S1: predicted fracture risk for an illustrative low‐risk female patient. [file JOOS-2026-6991780-s001.zip › Supplementary Materials Box S1- Predicted Fracture Risk for an Illustrative Low-Risk Female Patient.csv]

time	linear_predictor	baseline_surv	survival	risk
12	-5.46138290451214	0.869378672396034	0.999405601721692	0.000594398278308428
24	-11.087909871862	0.740812022754439	0.999995411039744	4.5889602564575e-06
36	-16.7144368392119	0.494227493223432	0.999999961180213	3.88197874956475e-08
