# Supplementary material for: Development and Validation of a Multivariable Prediction Model for Recurrent Osteoporotic Fractures in Elderly Patients With Type 2 Diabetes Mellitus: A Prospective Observational Study
Source: J Osteoporos. 2026 May 29;2026:6991780. doi: 10.1155/joos/6991780 (PMC13239259; doi:10.1155/joos/6991780)
Supplement: Supplementary file 1 — Supporting Information The following supporting information can be downloaded: Figure S1: RCS effects of calcitonin, ALP, and homocysteine; Table S1: STROBE checklist of cohort study; Table S2: Prediction model development and validation; Table S3: collinearity and residual results; Table S4: baseline survival probabilities for the prototypical reference patient; Box S1: predicted fracture risk for an illustrative low‐risk female patient. [file JOOS-2026-6991780-s001.zip › Supplementary Materials Table S4 - Baseline survival probabilities for the prototypical reference patient.csv]

time	survival
1	1
2	0.999125792763616
3	0.999125792763616
4	0.992957267015427
5	0.983311415691014
6	0.968529953257503
7	0.955058667514214
8	0.939436479575308
9	0.919981490127452
10	0.900377933091209
11	0.887581231540184
12	0.869378672396034
13	0.864136001667018
14	0.85872245555008
15	0.851328593556432
16	0.833643957483218
17	0.825365672768082
18	0.825365672768082
19	0.818916772367973
20	0.814503684017409
21	0.792557185464662
22	0.784427722558611
23	0.784427722558611
24	0.740812022754439
25	0.734456394850728
26	0.724378105496527
27	0.706013644392666
28	0.693496506245565
29	0.669065583410557
30	0.669065583410557
31	0.652330764996933
32	0.622115506808049
33	0.585524916737482
34	0.576881398264078
35	0.518269088616247
36	0.494227493223432
37	0.494227493223432
38	0.494227493223432
39	0.494227493223432
40	0.494227493223432
41	0.423579652560727
